# Supplementary material for: K+-Dependent Photocycle and Photocurrent Reveal the Uptake of K+ in Light-Driven Sodium Pump
Source: Int J Mol Sci. 2023 Sep 22;24(19):14414. doi: 10.3390/ijms241914414 (PMC10572131; doi:10.3390/ijms241914414)
Supplement: Supplementary file 1 [file ijms-24-14414-s001.zip]

Archive with 1 entries (1 files):
- ijms-2593469-supplementary.pdf
